# Supplementary material for: Detection of terrestrial mammals using environmental DNA during heavy rainfall events and associated influencing factors
Source: PeerJ. 2025 Oct 15;13:e20166. doi: 10.7717/peerj.20166 (PMC12535231; doi:10.7717/peerj.20166)
Supplement: Supplemental Information 5 — PCR raw data [file peerj-13-20166-s005.csv]

Project Name	PCR��data	Assays	1
User Name	administrator	Samples	104
Created by	administrator	Chips	104
Created on	2025/6/18 12:01	Confidence Level	95%
Last modified on	2025/6/18 12:08	Desired Precision	10%
Application version	3.1.2.Release	Algorithm version	4.4.10
Project Description		Algorithm Type	PoissonPlus
Threshold for Rare Calls	-100
Comments
[Quantification Results]
Assay	Target	Sample	Copies/microliter	CI Copies/microliter	Precision	Chips	Recommendation
FAMVIC	FAM	Sample_1	3.513	2.605 -- 4.737	34.84%	1
FAMVIC	VIC	Sample_1	8.16E-02	1.15E-2 -- 0.579	609.94%	1
FAMVIC	FAM	Sample_2	1.22	0.722 -- 2.059	68.85%	1
FAMVIC	VIC	Sample_2	8.71E-02	1.23E-2 -- 0.618	609.93%	1
FAMVIC	FAM	Sample_3	5.251	4.118 -- 6.696	27.52%	1
FAMVIC	VIC	Sample_3	0.323	0.121 -- 0.859	166.45%	1
FAMVIC	FAM	Sample_4	1.264	0.762 -- 2.096	65.88%	1
FAMVIC	VIC	Sample_4	0.337	0.126 -- 0.898	166.45%	1
FAMVIC	FAM	Sample_5	3.138	2.283 -- 4.313	37.43%	1
FAMVIC	VIC	Sample_5	8.25E-02	1.16E-2 -- 0.586	609.93%	1
FAMVIC	FAM	Sample_6	12.56	10.63 -- 14.841	18.16%	1
FAMVIC	VIC	Sample_6	9.06E-02	1.28E-2 -- 0.643	609.93%	1
FAMVIC	FAM	Sample_7	3.18	2.323 -- 4.352	36.87%	1
FAMVIC	VIC	Sample_7	8.14E-02	1.15E-2 -- 0.578	609.94%	1
FAMVIC	FAM	Sample_8	1.836	1.22 -- 2.763	50.49%	1
FAMVIC	VIC	Sample_8	7.98E-02	1.12E-2 -- 0.566	609.93%	1
FAMVIC	FAM	Sample_9	5.234	3.868 -- 7.083	35.33%	1
FAMVIC	VIC	Sample_9	0.249	6.22E-2 -- 0.995	299.87%	1
FAMVIC	FAM	Sample_10	2.662	1.883 -- 3.764	41.41%	1
FAMVIC	VIC	Sample_10	8.31E-02	1.17E-2 -- 0.59	609.93%	1
FAMVIC	FAM	Sample_11	0.673	0.35 -- 1.293	92.19%	1
FAMVIC	VIC	Sample_11	7.47E-02	1.05E-2 -- 0.531	609.93%	1
FAMVIC	FAM	Sample_12	0.271	8.75E-2 -- 0.841	210.07%	1
FAMVIC	VIC	Sample_12	0.543	0.244 -- 1.208	122.59%	1
FAMVIC	FAM	Sample_13	7.70E-02	1.08E-2 -- 0.546	610.02%	1
FAMVIC	VIC	Sample_13	NA	NA	NA	1
FAMVIC	FAM	Sample_14	8.31E-02	1.17E-2 -- 0.59	609.94%	1
FAMVIC	VIC	Sample_14	8.31E-02	1.17E-2 -- 0.59	609.94%	1
FAMVIC	FAM	Sample_15	NA	NA	NA	1
FAMVIC	VIC	Sample_15	8.67E-02	1.22E-2 -- 0.615	609.93%	1
FAMVIC	FAM	Sample_16	0.609	0.29 -- 1.278	109.77%	1
FAMVIC	VIC	Sample_16	0.522	0.235 -- 1.163	122.60%	1
FAMVIC	FAM	Sample_17	0.272	8.78E-2 -- 0.844	210.07%	1
FAMVIC	VIC	Sample_17	9.07E-02	1.28E-2 -- 0.644	609.94%	1
FAMVIC	FAM	Sample_18	1.876	1.235 -- 2.849	51.88%	1
FAMVIC	VIC	Sample_18	0.341	0.128 -- 0.908	166.45%	1
FAMVIC	FAM	Sample_19	0.171	4.27E-2 -- 0.683	299.86%	1
FAMVIC	VIC	Sample_19	8.53E-02	1.20E-2 -- 0.606	609.93%	1
FAMVIC	FAM	Sample_20	1.55	0.989 -- 2.431	56.78%	1
FAMVIC	VIC	Sample_20	8.16E-02	1.15E-2 -- 0.579	609.93%	1
FAMVIC	FAM	Sample_21	2.19	1.54 -- 3.114	42.20%	1
FAMVIC	VIC	Sample_21	0.353	0.147 -- 0.848	140.26%	1
FAMVIC	FAM	Sample_22	0.282	0.106 -- 0.751	166.45%	1
FAMVIC	VIC	Sample_22	0.352	0.147 -- 0.846	140.26%	1
FAMVIC	FAM	Sample_23	1.71	1.136 -- 2.573	50.49%	1
FAMVIC	VIC	Sample_23	7.43E-02	1.05E-2 -- 0.527	609.94%	1
FAMVIC	FAM	Sample_24	1.875	1.256 -- 2.797	49.20%	1
FAMVIC	VIC	Sample_24	0.39	0.162 -- 0.938	140.26%	1
FAMVIC	FAM	Sample_25	1.903	1.286 -- 2.816	48.00%	1
FAMVIC	VIC	Sample_25	0.609	0.304 -- 1.217	99.96%	1
FAMVIC	FAM	Sample_26	5557.6	5400.5 -- 5719.3	2.91%	1
FAMVIC	VIC	Sample_26	7.60E-02	1.07E-2 -- 0.539	609.93%	1
FAMVIC	FAM	Sample_27	0.142	3.55E-2 -- 0.567	299.85%	1
FAMVIC	VIC	Sample_27	0.567	0.284 -- 1.134	99.96%	1
FAMVIC	FAM	Sample_28	0.806	0.434 -- 1.497	85.86%	1
FAMVIC	VIC	Sample_28	8.05E-02	1.13E-2 -- 0.572	609.93%	1
FAMVIC	FAM	Sample_29	NA	NA	NA	1
FAMVIC	VIC	Sample_29	0.158	3.96E-2 -- 0.634	299.89%	1
FAMVIC	FAM	Sample_30	1.341	0.834 -- 2.158	60.86%	1
FAMVIC	VIC	Sample_30	7.89E-02	1.11E-2 -- 0.56	609.93%	1
FAMVIC	FAM	Sample_31	0.147	3.69E-2 -- 0.59	299.85%	1
FAMVIC	VIC	Sample_31	0.516	0.246 -- 1.083	109.76%	1
FAMVIC	FAM	Sample_32	1.781	1.204 -- 2.636	47.99%	1
FAMVIC	VIC	Sample_32	7.12E-02	1.00E-2 -- 0.506	609.93%	1
FAMVIC	FAM	Sample_33	0.544	0.259 -- 1.141	109.76%	1
FAMVIC	VIC	Sample_33	0.699	0.364 -- 1.344	92.19%	1
FAMVIC	FAM	Sample_34	0.462	0.192 -- 1.11	140.26%	1
FAMVIC	VIC	Sample_34	9.23E-02	1.30E-2 -- 0.656	609.94%	1
FAMVIC	FAM	Sample_35	0.491	0.221 -- 1.093	122.60%	1
FAMVIC	VIC	Sample_35	8.18E-02	1.15E-2 -- 0.581	609.97%	1
FAMVIC	FAM	Sample_36	0.394	0.164 -- 0.947	140.26%	1
FAMVIC	VIC	Sample_36	7.88E-02	1.11E-2 -- 0.56	609.94%	1
FAMVIC	FAM	Sample_37	0.575	0.274 -- 1.205	109.77%	1
FAMVIC	VIC	Sample_37	8.21E-02	1.16E-2 -- 0.583	609.94%	1
FAMVIC	FAM	Sample_38	0.677	0.352 -- 1.301	92.20%	1
FAMVIC	VIC	Sample_38	7.52E-02	1.06E-2 -- 0.534	609.94%	1
FAMVIC	FAM	Sample_39	0.341	0.128 -- 0.909	166.45%	1
FAMVIC	VIC	Sample_39	8.53E-02	1.20E-2 -- 0.606	609.93%	1
FAMVIC	FAM	Sample_40	0.423	0.176 -- 1.017	140.30%	1
FAMVIC	VIC	Sample_40	0.339	0.127 -- 0.903	166.49%	1
FAMVIC	FAM	Sample_41	0.864	0.465 -- 1.606	85.86%	1
FAMVIC	VIC	Sample_41	8.64E-02	1.22E-2 -- 0.613	609.94%	1
FAMVIC	FAM	Sample_42	1.646	1.073 -- 2.525	53.38%	1
FAMVIC	VIC	Sample_42	7.84E-02	1.10E-2 -- 0.556	609.94%	1
FAMVIC	FAM	Sample_43	1.749	1.14 -- 2.682	53.38%	1
FAMVIC	VIC	Sample_43	0.166	4.16E-2 -- 0.666	299.86%	1
FAMVIC	FAM	Sample_44	0.229	7.39E-2 -- 0.71	210.06%	1
FAMVIC	VIC	Sample_44	7.63E-02	1.08E-2 -- 0.542	609.93%	1
FAMVIC	FAM	Sample_45	0.875	0.497 -- 1.54	76.09%	1
FAMVIC	VIC	Sample_45	7.29E-02	1.03E-2 -- 0.517	609.93%	1
FAMVIC	FAM	Sample_46	5.544	4.371 -- 7.031	26.83%	1
FAMVIC	VIC	Sample_46	8.14E-02	1.15E-2 -- 0.578	609.93%	1
FAMVIC	FAM	Sample_47	2.182	1.506 -- 3.16	44.84%	1
FAMVIC	VIC	Sample_47	0.701	0.365 -- 1.347	92.20%	1
FAMVIC	FAM	Sample_48	4.598	3.53 -- 5.989	30.26%	1
FAMVIC	VIC	Sample_48	8011.4	7531 -- 8522.4	6.38%	1
FAMVIC	FAM	Sample_49	0.162	4.05E-2 -- 0.647	299.85%	1
FAMVIC	VIC	Sample_49	8.09E-02	1.14E-2 -- 0.574	609.93%	1
FAMVIC	FAM	Sample_50	7.71E-02	1.09E-2 -- 0.547	609.93%	1
FAMVIC	VIC	Sample_50	0.154	3.86E-2 -- 0.616	299.85%	1
FAMVIC	FAM	Sample_51	0.416	0.173 -- 1	140.26%	1
FAMVIC	VIC	Sample_51	5253.2	5107.1 -- 5403.4	2.86%	1
FAMVIC	FAM	Sample_52	0.242	7.79E-2 -- 0.749	210.06%	1
FAMVIC	VIC	Sample_52	0.161	4.03E-2 -- 0.644	299.85%	1
FAMVIC	FAM	Sample_53	0.159	3.97E-2 -- 0.635	299.86%	1
FAMVIC	VIC	Sample_53	0.159	3.97E-2 -- 0.635	299.86%	1
FAMVIC	FAM	Sample_54	0.883	0.475 -- 1.642	85.86%	1
FAMVIC	VIC	Sample_54	8.83E-02	1.24E-2 -- 0.627	609.93%	1
FAMVIC	FAM	Sample_55	4.798	3.71 -- 6.207	29.35%	1
FAMVIC	VIC	Sample_55	8.26E-02	1.16E-2 -- 0.586	609.94%	1
FAMVIC	FAM	Sample_56	0.496	0.223 -- 1.103	122.59%	1
FAMVIC	VIC	Sample_56	8.26E-02	1.16E-2 -- 0.586	609.93%	1
FAMVIC	FAM	Sample_57	4.114	3.127 -- 5.414	31.58%	1
FAMVIC	VIC	Sample_57	8.05E-02	1.13E-2 -- 0.572	609.93%	1
FAMVIC	FAM	Sample_58	8.88E-02	1.25E-2 -- 0.631	609.93%	1
FAMVIC	VIC	Sample_58	0.711	0.355 -- 1.421	99.96%	1
FAMVIC	FAM	Sample_59	55.574	51.518 -- 59.95	7.87%	1
FAMVIC	VIC	Sample_59	NA	NA	NA	1
FAMVIC	FAM	Sample_60	26.434	23.302 -- 29.986	13.44%	1
FAMVIC	VIC	Sample_60	7047.1	6981.5 -- 7113.4	0.94%	1
FAMVIC	FAM	Sample_61	13.183	11.214 -- 15.497	17.55%	1
FAMVIC	VIC	Sample_61	NA	NA	NA	1
FAMVIC	FAM	Sample_62	7.645	6.238 -- 9.368	22.54%	1
FAMVIC	VIC	Sample_62	8.19E-02	1.15E-2 -- 0.582	609.94%	1
FAMVIC	FAM	Sample_63	13.058	11.076 -- 15.393	17.89%	1
FAMVIC	VIC	Sample_63	NA	NA	NA	1
FAMVIC	FAM	Sample_64	8.814	7.375 -- 10.533	19.51%	1
FAMVIC	VIC	Sample_64	7.26E-02	1.02E-2 -- 0.515	609.93%	1
FAMVIC	FAM	Sample_65	10.047	8.425 -- 11.98	19.25%	1
FAMVIC	VIC	Sample_65	0.242	7.81E-2 -- 0.751	210.07%	1
FAMVIC	FAM	Sample_66	15.231	13.278 -- 17.472	14.71%	1
FAMVIC	VIC	Sample_66	7.42E-02	1.05E-2 -- 0.527	609.93%	1
FAMVIC	FAM	Sample_67	16.419	14.39 -- 18.734	14.10%	1
FAMVIC	VIC	Sample_67	NA	NA	NA	1
FAMVIC	FAM	Sample_68	173.26	165.5 -- 181.39	4.69%	1
FAMVIC	VIC	Sample_68	NA	NA	NA	1
FAMVIC	FAM	Sample_69	110.68	104.67 -- 117.03	5.74%	1
FAMVIC	VIC	Sample_69	NA	NA	NA	1
FAMVIC	FAM	Sample_70	224.8	216.03 -- 233.93	4.06%	1
FAMVIC	VIC	Sample_70	NA	NA	NA	1
FAMVIC	FAM	Sample_71	7.85E-02	1.11E-2 -- 0.558	609.93%	1
FAMVIC	VIC	Sample_71	0.157	3.93E-2 -- 0.628	299.86%	1
FAMVIC	FAM	Sample_72	0.363	0.151 -- 0.872	140.26%	1
FAMVIC	VIC	Sample_72	0.29	0.109 -- 0.774	166.45%	1
FAMVIC	FAM	Sample_73	0.39	0.162 -- 0.936	140.26%	1
FAMVIC	VIC	Sample_73	0.156	3.90E-2 -- 0.623	299.85%	1
FAMVIC	FAM	Sample_74	7.74E-02	1.09E-2 -- 0.551	612.81%	1
FAMVIC	VIC	Sample_74	NA	NA	NA	1
FAMVIC	FAM	Sample_75	0.443	0.199 -- 0.987	122.59%	1
FAMVIC	VIC	Sample_75	7.39E-02	1.04E-2 -- 0.525	609.93%	1
FAMVIC	FAM	Sample_76	0.303	0.114 -- 0.808	166.53%	1
FAMVIC	VIC	Sample_76	NA	NA	NA	1
FAMVIC	FAM	Sample_77	0.522	0.249 -- 1.094	109.76%	1
FAMVIC	VIC	Sample_77	7.45E-02	1.05E-2 -- 0.529	609.93%	1
FAMVIC	FAM	Sample_78	0.496	0.223 -- 1.104	122.59%	1
FAMVIC	VIC	Sample_78	0.744	0.387 -- 1.43	92.19%	1
FAMVIC	FAM	Sample_79	6955.7	6654.9 -- 7270.2	4.52%	1
FAMVIC	VIC	Sample_79	0.158	3.95E-2 -- 0.632	299.86%	1
FAMVIC	FAM	Sample_80	0.406	0.169 -- 0.976	140.26%	1
FAMVIC	VIC	Sample_80	8.13E-02	1.14E-2 -- 0.577	609.93%	1
FAMVIC	FAM	Sample_81	0.293	0.11 -- 0.781	166.45%	1
FAMVIC	VIC	Sample_81	NA	NA	NA	1
FAMVIC	FAM	Sample_82	0.226	7.29E-2 -- 0.701	210.06%	1
FAMVIC	VIC	Sample_82	0.151	3.77E-2 -- 0.603	299.85%	1
FAMVIC	FAM	Sample_83	8.35E-02	1.18E-2 -- 0.593	609.93%	1
FAMVIC	VIC	Sample_83	8.35E-02	1.18E-2 -- 0.593	609.93%	1
FAMVIC	FAM	Sample_84	9.401	7.878 -- 11.218	19.33%	1
FAMVIC	VIC	Sample_84	0.305	0.114 -- 0.812	166.45%	1
FAMVIC	FAM	Sample_85	7.83E-02	1.10E-2 -- 0.556	609.93%	1
FAMVIC	VIC	Sample_85	0.157	3.92E-2 -- 0.626	299.85%	1
FAMVIC	FAM	Sample_86	0.16	3.99E-2 -- 0.639	299.85%	1
FAMVIC	VIC	Sample_86	7.98E-02	1.12E-2 -- 0.567	609.93%	1
FAMVIC	FAM	Sample_87	0.223	7.19E-2 -- 0.691	210.06%	1
FAMVIC	VIC	Sample_87	1.114	0.672 -- 1.848	65.88%	1
FAMVIC	FAM	Sample_88	1.101	0.664 -- 1.826	65.88%	1
FAMVIC	VIC	Sample_88	0.147	3.67E-2 -- 0.587	299.85%	1
FAMVIC	FAM	Sample_89	7.30E-02	1.03E-2 -- 0.519	609.93%	1
FAMVIC	VIC	Sample_89	7.30E-02	1.03E-2 -- 0.519	609.93%	1
FAMVIC	FAM	Sample_90	0.628	0.314 -- 1.256	99.96%	1
FAMVIC	VIC	Sample_90	7.85E-02	1.11E-2 -- 0.557	609.93%	1
FAMVIC	FAM	Sample_91	0.575	0.287 -- 1.149	99.96%	1
FAMVIC	VIC	Sample_91	7.18E-02	1.01E-2 -- 0.51	609.93%	1
FAMVIC	FAM	Sample_92	7.40E-02	1.04E-2 -- 0.525	609.93%	1
FAMVIC	VIC	Sample_92	7.40E-02	1.04E-2 -- 0.525	609.93%	1
FAMVIC	FAM	Sample_93	0.605	0.302 -- 1.209	99.96%	1
FAMVIC	VIC	Sample_93	7.56E-02	1.06E-2 -- 0.537	609.93%	1
FAMVIC	FAM	Sample_94	0.665	0.346 -- 1.279	92.19%	1
FAMVIC	VIC	Sample_94	7.39E-02	1.04E-2 -- 0.525	609.93%	1
FAMVIC	FAM	Sample_95	7.24E-02	1.02E-2 -- 0.514	609.93%	1
FAMVIC	VIC	Sample_95	0.145	3.62E-2 -- 0.579	299.85%	1
FAMVIC	FAM	Sample_96	9.46E-02	1.33E-2 -- 0.672	609.93%	1
FAMVIC	VIC	Sample_96	0.284	9.15E-2 -- 0.88	210.06%	1
FAMVIC	FAM	Sample_97	9.07E-02	1.28E-2 -- 0.644	609.93%	1
FAMVIC	VIC	Sample_97	9.07E-02	1.28E-2 -- 0.644	609.93%	1
FAMVIC	FAM	Sample_98	0.606	0.252 -- 1.455	140.26%	1
FAMVIC	VIC	Sample_98	0.363	0.117 -- 1.127	210.06%	1
FAMVIC	FAM	Sample_99	0.253	8.16E-2 -- 0.785	210.07%	1
FAMVIC	VIC	Sample_99	8.44E-02	1.19E-2 -- 0.599	609.93%	1
FAMVIC	FAM	Sample_100	8.40E-02	1.18E-2 -- 0.597	609.93%	1
FAMVIC	VIC	Sample_100	8.40E-02	1.18E-2 -- 0.597	609.93%	1
FAMVIC	FAM	Sample_101	9.27E-02	1.31E-2 -- 0.658	609.93%	1
FAMVIC	VIC	Sample_101	9.27E-02	1.31E-2 -- 0.658	609.93%	1
FAMVIC	FAM	Sample_102	0.149	3.74E-2 -- 0.598	299.85%	1
FAMVIC	VIC	Sample_102	0.224	7.23E-2 -- 0.695	210.06%	1
FAMVIC	FAM	Sample_103	0.488	0.219 -- 1.086	122.59%	1
FAMVIC	VIC	Sample_103	8.13E-02	1.15E-2 -- 0.577	609.93%	1
FAMVIC	FAM	Sample_104	7.93E-02	1.12E-2 -- 0.563	609.93%	1
FAMVIC	VIC	Sample_104	0.317	0.119 -- 0.845	166.45%	1
[Replicates]
Assay	Target	Sample	Dilution	Chip	Copies/Rxn	CI Copies/Rxn	Copies/microliter	CI Copies/microliter	# of Neg	# qualified by QT	# of Filled	Run Date	Comment
FAMVIC	FAM	Sample_1	1	2021_9_Irrigation_Sampling1_replicate1_D.eds	2.65E-03	1.97E-3 -- 3.58E-3	3.513	2.605 -- 4.737	16192	16235	17333	2023/1/4 17:53
FAMVIC	FAM	Sample_2	1	2021_9_Irrigation_Sampling1_replicate1_F.eds	9.21E-04	5.45E-4 -- 1.55E-3	1.22	0.722 -- 2.059	15197	15211	16710	2023/1/4 17:50
FAMVIC	FAM	Sample_3	1	2021_9_Irrigation_Sampling1_replicate2_D.eds	3.96E-03	3.11E-3 -- 5.06E-3	5.251	4.118 -- 6.696	16363	16428	17391	2023/1/4 17:54
FAMVIC	FAM	Sample_4	1	2021_9_Irrigation_Sampling1_replicate2_F.eds	9.54E-04	5.75E-4 -- 1.58E-3	1.264	0.762 -- 2.096	15710	15725	17314	2023/1/4 17:52
FAMVIC	FAM	Sample_5	1	2021_9_Irrigation_Sampling2_replicate1_F.eds	2.37E-03	1.72E-3 -- 3.26E-3	3.138	2.283 -- 4.313	16020	16058	17220	2023/1/4 17:55
FAMVIC	FAM	Sample_6	1	2021_9_Irrigation_Sampling2_replicate2_F.eds	9.48E-03	8.03E-3 -- 1.12E-2	12.56	10.63 -- 14.841	14486	14624	15587	2023/1/4 17:57
FAMVIC	FAM	Sample_7	1	2021_9_Tagami_Sampling1_replicate1_F.eds	2.40E-03	1.75E-3 -- 3.29E-3	3.18	2.323 -- 4.352	16226	16265	17059	2023/1/4 17:58
FAMVIC	FAM	Sample_8	1	2021_9_Tagami_Sampling1_replicate2_F.eds	1.39E-03	9.21E-4 -- 2.09E-3	1.836	1.22 -- 2.763	16583	16606	17626	2023/1/4 18:00
FAMVIC	FAM	Sample_9	1	2021_9_Tagami_Sampling2_replicate1_F.eds	3.95E-03	2.92E-3 -- 5.35E-3	5.234	3.868 -- 7.083	10571	10613	17024	2023/1/4 18:01
FAMVIC	FAM	Sample_10	1	2021_9_Tagami_Sampling2_replicate2_F.eds	2.01E-03	1.42E-3 -- 2.84E-3	2.662	1.883 -- 3.764	15906	15938	17286	2023/1/4 18:03
FAMVIC	FAM	Sample_11	1	2021_11_Irrigation_Sampling1_replicate1_D.eds	5.08E-04	2.64E-4 -- 9.76E-4	0.673	0.35 -- 1.293	17716	17725	18416	2022/12/29 15:32
FAMVIC	FAM	Sample_12	1	2021_11_Irrigation_Sampling2_replicate1_D.eds	2.05E-04	6.61E-5 -- 6.35E-4	0.271	8.75E-2 -- 0.841	14637	14640	16399	2022/12/29 15:48
FAMVIC	FAM	Sample_13	1	2021_11_Mizunashi_Sampling1_replicate2_D.eds	5.85E-05	8.25E-6 -- 4.16E-4	7.75E-02	1.09E-2 -- 0.551	17079	17080	18304	2022/12/29 15:29
FAMVIC	FAM	Sample_14	1	2021_11_Mizunashi_Sampling2_replicate1_D.eds	6.28E-05	8.84E-6 -- 4.45E-4	8.31E-02	1.17E-2 -- 0.59	15935	15936	17330	2022/12/29 15:42
FAMVIC	FAM	Sample_15	1	2021_11_Mizunashi_Sampling2_replicate2_D.eds	NA	NA	NA	NA	0	15282	16498	2022/12/29 15:44
FAMVIC	FAM	Sample_16	1	2021_11_Mizunashi_Sampling2_replicate2_F.eds	4.60E-04	2.19E-4 -- 9.65E-4	0.609	0.29 -- 1.278	15160	15167	17380	2022/12/29 16:40
FAMVIC	FAM	Sample_17	1	2021_11_Tagami_Sampling1_replicate1_D.eds	2.05E-04	6.63E-5 -- 6.37E-4	0.272	8.78E-2 -- 0.844	14572	14575	16603	2022/12/29 15:37
FAMVIC	FAM	Sample_18	1	2021_11_Tagami_Sampling1_replicate2_F.eds	1.42E-03	9.32E-4 -- 2.15E-3	1.876	1.235 -- 2.849	15524	15546	17196	2022/12/29 15:36
FAMVIC	FAM	Sample_19	1	2021_11_Tagami_Sampling2_replicate2_D.eds	1.29E-04	3.22E-5 -- 5.15E-4	0.171	4.27E-2 -- 0.683	15518	15520	16919	2022/12/29 15:54
FAMVIC	FAM	Sample_20	1	2021_11_Tagami_Sampling2_replicate2_F.eds	1.17E-03	7.47E-4 -- 1.84E-3	1.55	0.989 -- 2.431	16222	16241	17392	2022/12/29 15:53
FAMVIC	FAM	Sample_21	1	2021_11_Irrigation_Sampling1_replicate1_F.eds	1.65E-03	1.16E-3 -- 2.35E-3	2.19	1.54 -- 3.114	18733	18764	19172	2022/12/29 15:30
FAMVIC	FAM	Sample_22	1	2021_11_Irrigation_Sampling1_replicate2_D.eds	2.13E-04	7.99E-5 -- 5.67E-4	0.282	0.106 -- 0.751	18797	18801	19179	2022/12/29 15:33
FAMVIC	FAM	Sample_23	1	2021_11_Irrigation_Sampling1_replicate2_F.eds	1.29E-03	8.58E-4 -- 1.94E-3	1.71	1.136 -- 2.573	17791	17814	19091	2022/12/29 15:31
FAMVIC	FAM	Sample_24	1	2021_11_Irrigation_Sampling2_replicate1_F.eds	1.42E-03	9.49E-4 -- 2.11E-3	1.875	1.256 -- 2.797	16946	16970	17548	2022/12/29 15:45
FAMVIC	FAM	Sample_25	1	2021_11_Irrigation_Sampling2_replicate2_F.eds	1.44E-03	9.71E-4 -- 2.13E-3	1.903	1.286 -- 2.816	17390	17415	18003	2022/12/29 15:47
FAMVIC	FAM	Sample_26	1	2021_11_Mizunashi_Sampling1_replicate1_D.eds	4.196	4.077 -- 4.318	5557.6	5400.5 -- 5719.3	301	17438	19189	2022/12/29 15:28
FAMVIC	FAM	Sample_27	1	2021_11_Mizunashi_Sampling1_replicate2_F.eds	1.07E-04	2.68E-5 -- 4.28E-4	0.142	3.55E-2 -- 0.567	18684	18686	19145	2022/12/29 15:27
FAMVIC	FAM	Sample_28	1	2021_11_Mizunashi_Sampling2_replicate1_F.eds	6.08E-04	3.27E-4 -- 1.13E-3	0.806	0.434 -- 1.497	16434	16444	17708	2022/12/29 15:40
FAMVIC	FAM	Sample_29	1	2021_11_Tagami_Sampling1_replicate2_D.eds	NA	NA	NA	NA	0	16590	17958	2022/12/29 15:38
FAMVIC	FAM	Sample_30	1	2021_11_Tagami_Sampling2_replicate1_F.eds	1.01E-03	6.30E-4 -- 1.63E-3	1.341	0.834 -- 2.158	16778	16795	17619	2022/12/29 15:51
FAMVIC	FAM	Sample_31	1	2021_11_Mizunashi_Sampling1_replicate1_F.eds	1.11E-04	2.78E-5 -- 4.45E-4	0.147	3.69E-2 -- 0.59	17963	17965	18857	2022/12/29 15:26
FAMVIC	FAM	Sample_32	1	2021_11_Tagami_Sampling1_replicate1_F.eds	1.34E-03	9.09E-4 -- 1.99E-3	1.781	1.204 -- 2.636	18576	18601	19024	2022/12/29 15:34
FAMVIC	FAM	Sample_33	1	2021_11_Tagami_Sampling2_replicate1_D.eds	4.11E-04	1.96E-4 -- 8.61E-4	0.544	0.259 -- 1.141	17045	17052	17414	2023/1/12 10:32
FAMVIC	FAM	Sample_34	1	2022_5_Mizunashi_Sampling1_replicate1_D.eds	3.49E-04	1.45E-4 -- 8.38E-4	0.462	0.192 -- 1.11	14330	14335	16545	2023/1/4 17:38
FAMVIC	FAM	Sample_35	1	2022_5_Mizunashi_Sampling1_replicate1_F.eds	3.71E-04	1.67E-4 -- 8.25E-4	0.491	0.221 -- 1.093	16101	16107	17721	2023/1/4 17:36
FAMVIC	FAM	Sample_36	1	2022_5_Mizunashi_Sampling1_replicate2_F.eds	2.98E-04	1.24E-4 -- 7.15E-4	0.394	0.164 -- 0.947	16800	16805	17665	2023/1/4 17:37
FAMVIC	FAM	Sample_37	1	2022_5_Mizunashi_Sampling2_replicate1_D.eds	4.34E-04	2.07E-4 -- 9.10E-4	0.575	0.274 -- 1.205	16133	16140	17217	2023/1/4 17:45
FAMVIC	FAM	Sample_38	1	2022_5_Mizunashi_Sampling2_replicate1_F.eds	5.11E-04	2.66E-4 -- 9.82E-4	0.677	0.352 -- 1.301	17603	17612	18205	2023/1/4 17:42
FAMVIC	FAM	Sample_39	1	2022_5_Mizunashi_Sampling2_replicate2_D.eds	2.58E-04	9.67E-5 -- 6.86E-4	0.341	0.128 -- 0.909	15524	15528	17035	2023/1/4 17:46
FAMVIC	FAM	Sample_40	1	2022_5_Mizunashi_Sampling2_replicate2_F.eds	3.20E-04	1.33E-4 -- 7.68E-4	0.423	0.176 -- 1.017	15437	15442	17418	2023/1/4 17:43
FAMVIC	FAM	Sample_41	1	2022_5_Oka_Sampling1_replicate1_D.eds	6.52E-04	3.51E-4 -- 1.21E-3	0.864	0.465 -- 1.606	15311	15321	17176	2023/1/4 17:40
FAMVIC	FAM	Sample_42	1	2022_5_Oka_Sampling1_replicate1_F.eds	1.24E-03	8.10E-4 -- 1.91E-3	1.646	1.073 -- 2.525	16883	16904	17627	2023/1/4 17:39
FAMVIC	FAM	Sample_43	1	2022_5_Oka_Sampling1_replicate2_D.eds	1.32E-03	8.61E-4 -- 2.02E-3	1.749	1.14 -- 2.682	15896	15917	16646	2023/1/4 17:41
FAMVIC	FAM	Sample_44	1	2022.5-GW.eds	1.73E-04	5.58E-5 -- 5.36E-4	0.229	7.39E-2 -- 0.71	17351	17354	18744	2022/12/29 8:16
FAMVIC	FAM	Sample_45	1	2022_5_Oka_Sampling1_replicate2_F.eds	6.60E-04	3.75E-4 -- 1.16E-3	0.875	0.497 -- 1.54	18166	18178	19107	2023/1/12 10:26
FAMVIC	FAM	Sample_46	1	2022_5_Oka_Sampling2_replicate1_D.eds	4.19E-03	3.30E-3 -- 5.31E-3	5.544	4.371 -- 7.031	16214	16282	17066	2023/1/4 17:48
FAMVIC	FAM	Sample_47	1	2022_5_Oka_Sampling2_replicate1_F.eds	1.65E-03	1.14E-3 -- 2.39E-3	2.181	1.506 -- 3.159	16959	16987	17898	2023/1/4 17:47
FAMVIC	FAM	Sample_48	1	2022_5_Oka_Sampling2_replicate2_D.eds	3.48E-03	2.67E-3 -- 4.53E-3	4.608	3.538 -- 6.003	15781	15836	17644	2023/1/4 17:49
FAMVIC	FAM	Sample_49	1	2022.9-GW.eds	1.22E-04	3.05E-5 -- 4.88E-4	0.162	4.05E-2 -- 0.647	16374	16376	18011	2022/12/29 8:17
FAMVIC	FAM	Sample_50	1	2022_9_Oka_Sampling1_replicate1_D.eds	5.82E-05	8.20E-6 -- 4.13E-4	7.71E-02	1.09E-2 -- 0.547	17185	17186	18130	2023/1/6 0:29
FAMVIC	FAM	Sample_51	1	2022_9_Oka_Sampling1_replicate1_F.eds	3.14E-04	1.31E-4 -- 7.55E-4	0.416	0.173 -- 1	15902	15907	17887	2023/1/6 0:32
FAMVIC	FAM	Sample_52	1	2022_9_Oka_Sampling1_replicate2_D.eds	1.82E-04	5.88E-5 -- 5.66E-4	0.242	7.79E-2 -- 0.749	16446	16449	17917	2023/1/6 0:31
FAMVIC	FAM	Sample_53	1	2022_9_Oka_Sampling1_replicate2_F.eds	1.20E-04	3.00E-5 -- 4.79E-4	0.159	3.97E-2 -- 0.635	16681	16683	18239	2023/1/6 0:33
FAMVIC	FAM	Sample_54	1	2022_9_Tagami_Sampling1_replicate1_D.eds	6.67E-04	3.59E-4 -- 1.24E-3	0.883	0.475 -- 1.642	14990	15000	17520	2023/1/6 0:36
FAMVIC	FAM	Sample_55	1	2022_9_Tagami_Sampling1_replicate1_F.eds	3.62E-03	2.80E-3 -- 4.69E-3	4.798	3.71 -- 6.207	15982	16040	17364	2023/1/6 0:34
FAMVIC	FAM	Sample_56	1	2022_9_Tagami_Sampling1_replicate2_D.eds	3.74E-04	1.68E-4 -- 8.33E-4	0.496	0.223 -- 1.103	16028	16034	17600	2023/1/12 10:29
FAMVIC	FAM	Sample_57	1	2022_9_Tagami_Sampling1_replicate2_F.eds	3.11E-03	2.36E-3 -- 4.09E-3	4.114	3.127 -- 5.414	16394	16445	17545	2023/1/6 0:35
FAMVIC	FAM	Sample_58	1	2022.11-GW.eds	6.71E-05	9.45E-6 -- 4.76E-4	8.88E-02	1.25E-2 -- 0.631	14913	14914	15623	2022/12/29 8:19
FAMVIC	FAM	Sample_59	1	2022_11_Irrigation_Sampling1_replicate2_D.eds	4.33E-02	4.02E-2 -- 4.67E-2	57.358	53.192 -- 61.85	15311	15988	17174	2023/1/6 0:45
FAMVIC	FAM	Sample_60	1	2022_11_Mizunashi_Sampling1_replicate1_D.eds	7.64E-03	6.28E-3 -- 9.31E-3	10.122	8.311 -- 12.327	12855	12954	17147	2023/1/6 0:40
FAMVIC	FAM	Sample_61	1	2022_11_Mizunashi_Sampling1_replicate1_F.eds	9.95E-03	8.47E-3 -- 1.17E-2	13.184	11.215 -- 15.498	14699	14846	17477	2023/1/6 0:38
FAMVIC	FAM	Sample_62	1	2022_11_Mizunashi_Sampling1_replicate2_D.eds	5.77E-03	4.71E-3 -- 7.07E-3	7.645	6.238 -- 9.368	16069	16162	18269	2023/1/6 0:42
FAMVIC	FAM	Sample_63	1	2022_11_Mizunashi_Sampling1_replicate2_F.eds	9.86E-03	8.36E-3 -- 1.16E-2	13.06	11.078 -- 15.395	14334	14476	17343	2023/1/6 0:39
FAMVIC	FAM	Sample_64	1	2022_11_Tagami_Sampling1_replicate1_D.eds	6.65E-03	5.57E-3 -- 7.95E-3	8.814	7.375 -- 10.533	18125	18246	18799	2023/1/6 0:49
FAMVIC	FAM	Sample_65	1	2022_11_Tagami_Sampling1_replicate1_F.eds	7.59E-03	6.36E-3 -- 9.05E-3	10.047	8.425 -- 11.981	16289	16413	17769	2023/1/6 0:47
FAMVIC	FAM	Sample_66	1	2022_11_Tagami_Sampling1_replicate2_D.eds	1.15E-02	1.00E-2 -- 1.32E-2	15.231	13.278 -- 17.472	17643	17847	18562	2023/1/6 0:50
FAMVIC	FAM	Sample_67	1	2022_11_Tagami_Sampling1_replicate2_F.eds	1.24E-02	1.09E-2 -- 1.41E-2	16.419	14.39 -- 18.734	17723	17944	18805	2023/1/6 0:48
FAMVIC	FAM	Sample_68	1	2022_11_Irrigation_Sampling1_replicate1_D.eds	0.131	0.125 -- 0.137	172.97	165.23 -- 181.07	13300	15149	19248	2023/1/6 0:44
FAMVIC	FAM	Sample_69	1	2022_11_Irrigation_Sampling1_replicate1_F.eds	8.35E-02	7.90E-2 -- 8.83E-2	110.6	104.6 -- 116.94	14305	15548	19526	2023/1/6 0:43
FAMVIC	FAM	Sample_70	1	2022_11_Irrigation_Sampling1_replicate2_F.eds	0.169	0.163 -- 0.176	224.38	215.64 -- 233.48	13348	15803	18444	2023/1/6 0:44
FAMVIC	FAM	Sample_71	1	2023_6-GW.eds	5.93E-05	8.35E-6 -- 4.21E-4	7.85E-02	1.11E-2 -- 0.558	16863	16864	17596	2023/7/13 19:19
FAMVIC	FAM	Sample_72	1	2023_6_Mizunashi_Sampling1_replicate1_D.eds	2.74E-04	1.14E-4 -- 6.59E-4	0.363	0.151 -- 0.872	18235	18240	18843	2023/7/6 18:03
FAMVIC	FAM	Sample_73	1	2023_6_Mizunashi_Sampling1_replicate1_F.eds	2.94E-04	1.22E-4 -- 7.07E-4	0.39	0.162 -- 0.936	16993	16998	18502	2023/7/6 18:01
FAMVIC	FAM	Sample_74	1	2023_6_Mizunashi_Sampling2_replicate1_D.eds	6.12E-05	8.62E-6 -- 4.34E-4	8.10E-02	1.14E-2 -- 0.575	16347	16348	17868	2023/7/6 18:08
FAMVIC	FAM	Sample_75	1	2023_6_Mizunashi_Sampling2_replicate2_D.eds	3.35E-04	1.50E-4 -- 7.45E-4	0.443	0.199 -- 0.987	17922	17928	18755	2023/7/6 18:09
FAMVIC	FAM	Sample_76	1	2023_6_Mizunashi_Sampling2_replicate2_F.eds	2.33E-04	8.74E-5 -- 6.21E-4	0.309	0.116 -- 0.822	17165	17169	18830	2023/7/6 18:07
FAMVIC	FAM	Sample_77	1	2023_6_Oka_Sampling1_replicate2_F.eds	3.94E-04	1.88E-4 -- 8.26E-4	0.522	0.249 -- 1.094	17767	17774	18224	2023/7/20 13:29
FAMVIC	FAM	Sample_78	1	2023_6_Oka_Sampling2_replicate1_F.eds	3.74E-04	1.68E-4 -- 8.33E-4	0.496	0.223 -- 1.104	16022	16028	16963	2023/7/6 18:16
FAMVIC	FAM	Sample_79	1	2023_6_Tagami_Sampling1_replicate1_D.eds	5.252	5.024 -- 5.489	6955.7	6654.9 -- 7270.2	205	16752	18131	2023/7/13 19:24
FAMVIC	FAM	Sample_80	1	2023_6_Tagami_campaigns2_replicate1_F.eds	3.07E-04	1.28E-4 -- 7.37E-4	0.406	0.169 -- 0.976	16296	16301	17538	2023/7/6 18:26
FAMVIC	FAM	Sample_81	1	2023_6_Mizunashi_Sampling1_replicate2_D.eds	2.21E-04	8.31E-5 -- 5.90E-4	0.293	0.11 -- 0.781	18065	18069	18884	2023/7/6 18:04
FAMVIC	FAM	Sample_82	1	2023_6_Mizunashi_Sampling1_replicate2_F.eds	1.71E-04	5.51E-5 -- 5.29E-4	0.226	7.29E-2 -- 0.701	17571	17574	18113	2023/7/13 13:56
FAMVIC	FAM	Sample_83	1	2023_6_Mizunashi_Sampling2_replicate1_F.eds	6.30E-05	8.88E-6 -- 4.47E-4	8.35E-02	1.18E-2 -- 0.593	15866	15867	18813	2023/7/6 18:06
FAMVIC	FAM	Sample_84	1	2023_6_Oka_Sampling2_replicate1_D.eds	7.10E-03	5.95E-3 -- 8.47E-3	9.401	7.878 -- 11.218	17269	17392	18250	2023/7/13 19:18
FAMVIC	FAM	Sample_85	1	2023_6_Oka_Sampling2_replicate2_D.eds	5.91E-05	8.33E-6 -- 4.20E-4	7.83E-02	1.10E-2 -- 0.556	16915	16916	17778	2023/7/13 19:25
FAMVIC	FAM	Sample_86	1	2023_6_Oka_Sampling2_replicate2_F.eds	1.21E-04	3.02E-5 -- 4.82E-4	0.16	3.99E-2 -- 0.639	16586	16588	17682	2023/7/6 18:17
FAMVIC	FAM	Sample_87	1	2023_6_Tagami_Sampling1_replicate2_D.eds	1.68E-04	5.42E-5 -- 5.22E-4	0.223	7.19E-2 -- 0.691	17834	17837	18699	2023/7/6 18:24
FAMVIC	FAM	Sample_88	1	2023_6_Tagami_Sampling1_replicate2_F.eds	8.31E-04	5.01E-4 -- 1.38E-3	1.101	0.664 -- 1.826	18036	18051	18572	2023/7/6 18:21
FAMVIC	FAM	Sample_89	1	2023_6_Tagami_Sampling2_replicate1_D.eds	5.52E-05	7.77E-6 -- 3.92E-4	7.30E-02	1.03E-2 -- 0.519	18131	18132	18527	2023/7/6 18:28
FAMVIC	FAM	Sample_90	1	2023_6_Tagami_campaigns2_replicate2_F.eds	4.74E-04	2.37E-4 -- 9.48E-4	0.628	0.314 -- 1.256	16871	16879	17393	2023/7/6 18:27
FAMVIC	FAM	Sample_91	1	2023_6_OkaSampling1_replicate1_D.eds	4.34E-04	2.17E-4 -- 8.68E-4	0.575	0.287 -- 1.149	18429	18437	18871	2023/7/13 14:06
FAMVIC	FAM	Sample_92	1	2023_6_Oka_Sampling1_replicate1_F.eds	5.59E-05	7.87E-6 -- 3.97E-4	7.40E-02	1.04E-2 -- 0.525	17901	17902	18696	2023/7/6 18:10
FAMVIC	FAM	Sample_93	1	2023_6_Oka_Sampling1_replicate2_D.eds	4.57E-04	2.28E-4 -- 9.13E-4	0.605	0.302 -- 1.209	17516	17524	18529	2023/7/13 14:07
FAMVIC	FAM	Sample_94	1	2023_6_Tagami_Sampling1_replicate1_F.eds	5.02E-04	2.61E-4 -- 9.65E-4	0.665	0.346 -- 1.279	17912	17921	18924	2023/7/6 18:20
FAMVIC	FAM	Sample_95	1	2023_6_Tagami_campaigns2_replicate2_D.eds	5.47E-05	7.70E-6 -- 3.88E-4	7.24E-02	1.02E-2 -- 0.514	18289	18290	18687	2023/7/6 18:31
FAMVIC	FAM	Sample_96	1	PCR_control_1.eds	7.14E-05	1.01E-5 -- 5.07E-4	9.46E-02	1.33E-2 -- 0.672	14000	14001	15256	2024/12/25 16:22
FAMVIC	FAM	Sample_97	1	PCR_control_2.eds	6.85E-05	9.64E-6 -- 4.86E-4	9.07E-02	1.28E-2 -- 0.644	14605	14606	15366	2024/12/25 16:23
FAMVIC	FAM	Sample_98	1	2021_11_Irrigation_non-rainfall_water.eds	4.57E-04	1.90E-4 -- 1.10E-3	0.606	0.252 -- 1.455	10932	10937	12705	2023/1/11 16:27
FAMVIC	FAM	Sample_99	1	2021_11_Mizunashi_non-rainfall_water.eds	1.91E-04	6.16E-5 -- 5.93E-4	0.253	8.16E-2 -- 0.785	15697	15700	17278	2023/1/11 16:25
FAMVIC	FAM	Sample_100	1	2021_11_Tagami_non-rainfall_water.eds	6.34E-05	8.94E-6 -- 4.50E-4	8.40E-02	1.18E-2 -- 0.597	15762	15763	16818	2023/1/11 16:29
FAMVIC	FAM	Sample_101	1	2022_11_Irrigation_non-rainfall_water.eds	7.00E-05	9.86E-6 -- 4.97E-4	9.27E-02	1.31E-2 -- 0.658	14288	14289	16228	2023/1/11 16:22
FAMVIC	FAM	Sample_102	1	2022_11_Mizunashi_non-rainfall_water.eds	1.13E-04	2.82E-5 -- 4.51E-4	0.149	3.74E-2 -- 0.598	17719	17721	18195	2023/1/11 16:17
FAMVIC	FAM	Sample_103	1	2022_11_Oka_non-rainfall_water.eds	3.69E-04	1.66E-4 -- 8.20E-4	0.488	0.219 -- 1.086	16279	16285	17743	2023/1/11 16:20
FAMVIC	FAM	Sample_104	1	2022_11_Tagami_non-rainfall_water.eds	5.99E-05	8.43E-6 -- 4.25E-4	7.93E-02	1.12E-2 -- 0.563	16700	16701	18401	2022/12/29 8:13
[Digital Call]
Chip	Dye	# of Neg	# qualified by QT	Threshold
2021_11_Irrigation_Sampling1_replicate1_D.eds	FAM	17716	17725	3396.4443
2021_11_Irrigation_Sampling1_replicate1_F.eds	FAM	18733	18764	4647.8047
2021_11_Irrigation_Sampling1_replicate2_D.eds	FAM	18797	18801	2339.0789
2021_11_Irrigation_Sampling1_replicate2_F.eds	FAM	17791	17814	3491.1572
2021_11_Irrigation_Sampling2_replicate1_D.eds	FAM	14637	14640	2744.1108
2021_11_Irrigation_Sampling2_replicate1_F.eds	FAM	16946	16970	4718.2236
2021_11_Irrigation_Sampling2_replicate2_F.eds	FAM	17390	17415	4295.5957
2021_11_Irrigation_non-rainfall_water.eds	FAM	10932	10937	3989.2297
2021_11_Mizunashi_Sampling1_replicate1_D.eds	FAM	301	17438	572.102
2021_11_Mizunashi_Sampling1_replicate1_F.eds	FAM	17963	17965	4363.25
2021_11_Mizunashi_Sampling1_replicate2_D.eds	FAM	17079	17080	4584.48
2021_11_Mizunashi_Sampling1_replicate2_F.eds	FAM	18684	18686	2878.57
2021_11_Mizunashi_Sampling2_replicate1_D.eds	FAM	15935	15936	9611.3
2021_11_Mizunashi_Sampling2_replicate1_F.eds	FAM	16434	16444	2980.72
2021_11_Mizunashi_Sampling2_replicate2_D.eds	FAM	0	15282	-196.116
2021_11_Mizunashi_Sampling2_replicate2_F.eds	FAM	15160	15167	1597.5
2021_11_Mizunashi_non-rainfall_water.eds	FAM	15697	15700	5143.34
2021_11_Tagami_Sampling1_replicate1_D.eds	FAM	14572	14575	1494.9148
2021_11_Tagami_Sampling1_replicate1_F.eds	FAM	18576	18601	3954.083
2021_11_Tagami_Sampling1_replicate2_D.eds	FAM	0	16590	-121.389
2021_11_Tagami_Sampling1_replicate2_F.eds	FAM	15524	15546	5129.383
2021_11_Tagami_Sampling2_replicate1_D.eds	FAM	17045	17052	4505.03
2021_11_Tagami_Sampling2_replicate1_F.eds	FAM	16778	16795	2484.1108
2021_11_Tagami_Sampling2_replicate2_D.eds	FAM	15518	15520	6426.37
2021_11_Tagami_Sampling2_replicate2_F.eds	FAM	16222	16241	3054.5164
2021_11_Tagami_non-rainfall_water.eds	FAM	15762	15763	5874.58
2021_9_Irrigation_Sampling1_replicate1_D.eds	FAM	16192	16235	3327.039
2021_9_Irrigation_Sampling1_replicate1_F.eds	FAM	15197	15211	3072.7751
2021_9_Irrigation_Sampling1_replicate2_D.eds	FAM	16363	16428	4484.0947
2021_9_Irrigation_Sampling1_replicate2_F.eds	FAM	15710	15725	4170.74
2021_9_Irrigation_Sampling2_replicate1_F.eds	FAM	16020	16058	2992.097
2021_9_Irrigation_Sampling2_replicate2_F.eds	FAM	14486	14624	3433.4763
2021_9_Tagami_Sampling1_replicate1_F.eds	FAM	16226	16265	3576.6812
2021_9_Tagami_Sampling1_replicate2_F.eds	FAM	16583	16606	4436.4775
2021_9_Tagami_Sampling2_replicate1_F.eds	FAM	10571	10613	3382.361
2021_9_Tagami_Sampling2_replicate2_F.eds	FAM	15906	15938	2477.8848
2022.11-GW.eds	FAM	14913	14914	5645.71
2022.5-GW.eds	FAM	17351	17354	2940.68
2022.9-GW.eds	FAM	16374	16376	4885.93
2022_11_Irrigation_Sampling1_replicate1_D.eds	FAM	13300	15149	5547.3525
2022_11_Irrigation_Sampling1_replicate1_F.eds	FAM	14305	15548	7376.9297
2022_11_Irrigation_Sampling1_replicate2_D.eds	FAM	15311	15988	6067.4814
2022_11_Irrigation_Sampling1_replicate2_F.eds	FAM	13348	15803	5680.0986
2022_11_Irrigation_non-rainfall_water.eds	FAM	14288	14289	9895.07
2022_11_Mizunashi_Sampling1_replicate1_D.eds	FAM	12855	12954	4079.0247
2022_11_Mizunashi_Sampling1_replicate1_F.eds	FAM	14699	14846	5608.7173
2022_11_Mizunashi_Sampling1_replicate2_D.eds	FAM	16069	16162	6123.067
2022_11_Mizunashi_Sampling1_replicate2_F.eds	FAM	14334	14476	4091.7566
2022_11_Mizunashi_non-rainfall_water.eds	FAM	17719	17721	5446.6
2022_11_Oka_non-rainfall_water.eds	FAM	16279	16285	4748.35
2022_11_Tagami_Sampling1_replicate1_D.eds	FAM	18125	18246	6050.6333
2022_11_Tagami_Sampling1_replicate1_F.eds	FAM	16289	16413	5886.006
2022_11_Tagami_Sampling1_replicate2_D.eds	FAM	17643	17847	7060.4976
2022_11_Tagami_Sampling1_replicate2_F.eds	FAM	17723	17944	5068.8164
2022_11_Tagami_non-rainfall_water.eds	FAM	16700	16701	3644.56
2022_5_Mizunashi_Sampling1_replicate1_D.eds	FAM	14330	14335	2233.36
2022_5_Mizunashi_Sampling1_replicate1_F.eds	FAM	16101	16107	4247.26
2022_5_Mizunashi_Sampling1_replicate2_F.eds	FAM	16800	16805	4491.94
2022_5_Mizunashi_Sampling2_replicate1_D.eds	FAM	16133	16140	4351.51
2022_5_Mizunashi_Sampling2_replicate1_F.eds	FAM	17603	17612	3119.37
2022_5_Mizunashi_Sampling2_replicate2_D.eds	FAM	15524	15528	4065.53
2022_5_Mizunashi_Sampling2_replicate2_F.eds	FAM	15437	15442	5744.66
2022_5_Oka_Sampling1_replicate1_D.eds	FAM	15311	15321	3564.4316
2022_5_Oka_Sampling1_replicate1_F.eds	FAM	16883	16904	3395.1548
2022_5_Oka_Sampling1_replicate2_D.eds	FAM	15896	15917	4185.898
2022_5_Oka_Sampling1_replicate2_F.eds	FAM	18166	18178	3970.8208
2022_5_Oka_Sampling2_replicate1_D.eds	FAM	16214	16282	3397.7236
2022_5_Oka_Sampling2_replicate1_F.eds	FAM	16959	16987	3229.2402
2022_5_Oka_Sampling2_replicate2_D.eds	FAM	15781	15836	3618.9668
2022_9_Oka_Sampling1_replicate1_D.eds	FAM	17185	17186	3790.17
2022_9_Oka_Sampling1_replicate1_F.eds	FAM	15902	15907	2279.56
2022_9_Oka_Sampling1_replicate2_D.eds	FAM	16446	16449	2865.89
2022_9_Oka_Sampling1_replicate2_F.eds	FAM	16681	16683	5229.52
2022_9_Tagami_Sampling1_replicate1_D.eds	FAM	14990	15000	1867.15
2022_9_Tagami_Sampling1_replicate1_F.eds	FAM	15982	16040	1164.0472
2022_9_Tagami_Sampling1_replicate2_D.eds	FAM	16028	16034	5272.929
2022_9_Tagami_Sampling1_replicate2_F.eds	FAM	16394	16445	1083.9187
2023_6-GW.eds	FAM	16863	16864	10190.9
2023_6_Mizunashi_Sampling1_replicate1_D.eds	FAM	18235	18240	3955.4006
2023_6_Mizunashi_Sampling1_replicate1_F.eds	FAM	16993	16998	4438.9507
2023_6_Mizunashi_Sampling1_replicate2_D.eds	FAM	18065	18069	3784.4421
2023_6_Mizunashi_Sampling1_replicate2_F.eds	FAM	17571	17574	9538.09
2023_6_Mizunashi_Sampling2_replicate1_D.eds	FAM	16347	16348	1843.56
2023_6_Mizunashi_Sampling2_replicate1_F.eds	FAM	15866	15867	4424.65
2023_6_Mizunashi_Sampling2_replicate2_D.eds	FAM	17922	17928	2578.762
2023_6_Mizunashi_Sampling2_replicate2_F.eds	FAM	17165	17169	5400.09
2023_6_OkaSampling1_replicate1_D.eds	FAM	18429	18437	5053.9814
2023_6_Oka_Sampling1_replicate1_F.eds	FAM	17901	17902	2868.24
2023_6_Oka_Sampling1_replicate2_D.eds	FAM	17516	17524	5087.8403
2023_6_Oka_Sampling1_replicate2_F.eds	FAM	17767	17774	3754.48
2023_6_Oka_Sampling2_replicate1_D.eds	FAM	17269	17392	2527.1794
2023_6_Oka_Sampling2_replicate1_F.eds	FAM	16022	16028	3149.5984
2023_6_Oka_Sampling2_replicate2_D.eds	FAM	16915	16916	14741.6
2023_6_Oka_Sampling2_replicate2_F.eds	FAM	16586	16588	3599.69
2023_6_Tagami_Sampling1_replicate1_D.eds	FAM	205	16752	253.281
2023_6_Tagami_Sampling1_replicate1_F.eds	FAM	17912	17921	9812.37
2023_6_Tagami_Sampling1_replicate2_D.eds	FAM	17834	17837	8312.04
2023_6_Tagami_Sampling1_replicate2_F.eds	FAM	18036	18051	3859.336
2023_6_Tagami_Sampling2_replicate1_D.eds	FAM	18131	18132	11780.3
2023_6_Tagami_campaigns2_replicate1_F.eds	FAM	16296	16301	6847.41
2023_6_Tagami_campaigns2_replicate2_D.eds	FAM	18289	18290	4260.68
2023_6_Tagami_campaigns2_replicate2_F.eds	FAM	16871	16879	4197.315
PCR_control_1.eds	FAM	14000	14001	5468.8
PCR_control_2.eds	FAM	14605	14606	3793.07
[Calls Count]
Chip	#FAM	#VIC	#FAMVIC	#Undetermined	#NOAMP
2022_11_Tagami_Sampling1_replicate2_D.eds	204	0	0	0	17643
2022_5_Oka_Sampling2_replicate1_D.eds	68	0	0	0	16214
2022_5_Mizunashi_Sampling1_replicate2_F.eds	5	0	0	0	16800
2021_9_Irrigation_Sampling2_replicate2_F.eds	138	0	0	0	14486
2023_6_OkaSampling1_replicate1_D.eds	8	0	0	0	18429
2023_6_Oka_Sampling2_replicate2_F.eds	2	0	0	0	16586
2023_6_Mizunashi_Sampling2_replicate1_D.eds	1	0	0	0	16347
2021_9_Tagami_Sampling2_replicate1_F.eds	42	0	0	0	10571
2023_6_Oka_Sampling2_replicate2_D.eds	1	0	0	0	16915
2021_11_Mizunashi_Sampling1_replicate2_F.eds	2	0	0	0	18684
2021_11_Mizunashi_Sampling2_replicate2_F.eds	7	0	0	0	15160
2022_11_Irrigation_non-rainfall_water.eds	1	0	0	0	14288
2021_9_Irrigation_Sampling1_replicate1_F.eds	14	0	0	0	15197
2022_11_Mizunashi_Sampling1_replicate2_F.eds	142	0	0	0	14334
2022_5_Oka_Sampling2_replicate2_D.eds	55	0	0	0	15781
2022_5_Mizunashi_Sampling1_replicate1_D.eds	5	0	0	0	14330
2022_5_Mizunashi_Sampling1_replicate1_F.eds	6	0	0	0	16101
2021_11_Irrigation_Sampling2_replicate2_F.eds	25	0	0	0	17390
2023_6-GW.eds	1	0	0	0	16863
2022_5_Mizunashi_Sampling2_replicate1_D.eds	7	0	0	0	16133
2022_11_Irrigation_Sampling1_replicate1_D.eds	1849	0	0	0	13300
2022_11_Mizunashi_Sampling1_replicate2_D.eds	93	0	0	0	16069
2021_11_Tagami_Sampling2_replicate2_F.eds	19	0	0	0	16222
2021_11_Irrigation_Sampling1_replicate2_D.eds	4	0	0	0	18797
2021_11_Tagami_Sampling1_replicate1_D.eds	3	0	0	0	14572
2021_11_Mizunashi_Sampling1_replicate2_D.eds	1	0	0	0	17079
2021_9_Tagami_Sampling1_replicate2_F.eds	23	0	0	0	16583
2022.9-GW.eds	2	0	0	0	16374
2022_5_Oka_Sampling1_replicate2_F.eds	12	0	0	0	18166
2022.11-GW.eds	1	0	0	0	14913
2022_11_Oka_non-rainfall_water.eds	6	0	0	0	16279
2022_9_Tagami_Sampling1_replicate2_D.eds	6	0	0	0	16028
2021_11_Mizunashi_Sampling1_replicate1_F.eds	2	0	0	0	17963
2022_11_Tagami_Sampling1_replicate2_F.eds	221	0	0	0	17723
2022_11_Mizunashi_Sampling1_replicate1_D.eds	99	0	0	0	12855
2022_5_Mizunashi_Sampling2_replicate1_F.eds	9	0	0	0	17603
2023_6_Tagami_Sampling1_replicate1_F.eds	9	0	0	0	17912
2022_9_Tagami_Sampling1_replicate1_D.eds	10	0	0	0	14990
2023_6_Tagami_Sampling1_replicate2_F.eds	15	0	0	0	18036
2022_11_Tagami_Sampling1_replicate1_F.eds	124	0	0	0	16289
2023_6_Tagami_Sampling1_replicate2_D.eds	3	0	0	0	17834
2022_9_Tagami_Sampling1_replicate2_F.eds	51	0	0	0	16394
2022_9_Oka_Sampling1_replicate1_D.eds	1	0	0	0	17185
2021_11_Tagami_non-rainfall_water.eds	1	0	0	0	15762
2021_11_Mizunashi_Sampling2_replicate1_D.eds	1	0	0	0	15935
2021_11_Mizunashi_Sampling2_replicate2_D.eds	15282	0	0	0	0
2023_6_Mizunashi_Sampling1_replicate1_D.eds	5	0	0	0	18235
2022_11_Irrigation_Sampling1_replicate2_F.eds	2455	0	0	0	13348
2022_5_Mizunashi_Sampling2_replicate2_D.eds	4	0	0	0	15524
2022_5_Oka_Sampling1_replicate1_F.eds	21	0	0	0	16883
2021_11_Irrigation_Sampling1_replicate1_F.eds	31	0	0	0	18733
2022_11_Irrigation_Sampling1_replicate2_D.eds	677	0	0	0	15311
2022_11_Tagami_non-rainfall_water.eds	1	0	0	0	16700
2023_6_Tagami_Sampling1_replicate1_D.eds	16547	0	0	0	205
2022_9_Tagami_Sampling1_replicate1_F.eds	58	0	0	0	15982
2021_11_Tagami_Sampling2_replicate1_D.eds	7	0	0	0	17045
2021_11_Mizunashi_Sampling2_replicate1_F.eds	10	0	0	0	16434
2021_9_Tagami_Sampling1_replicate1_F.eds	39	0	0	0	16226
2022_9_Oka_Sampling1_replicate1_F.eds	5	0	0	0	15902
2023_6_Tagami_Sampling2_replicate1_D.eds	1	0	0	0	18131
2023_6_Oka_Sampling1_replicate2_F.eds	7	0	0	0	17767
2023_6_Oka_Sampling1_replicate1_F.eds	1	0	0	0	17901
2022_5_Oka_Sampling1_replicate2_D.eds	21	0	0	0	15896
2022_11_Tagami_Sampling1_replicate1_D.eds	121	0	0	0	18125
2022_9_Oka_Sampling1_replicate2_D.eds	3	0	0	0	16446
2021_9_Irrigation_Sampling1_replicate2_F.eds	15	0	0	0	15710
2022_5_Mizunashi_Sampling2_replicate2_F.eds	5	0	0	0	15437
2021_9_Irrigation_Sampling1_replicate1_D.eds	43	0	0	0	16192
2023_6_Oka_Sampling2_replicate1_F.eds	6	0	0	0	16022
2021_11_Irrigation_Sampling2_replicate1_F.eds	24	0	0	0	16946
2021_9_Irrigation_Sampling1_replicate2_D.eds	65	0	0	0	16363
2021_11_Tagami_Sampling1_replicate2_F.eds	22	0	0	0	15524
PCR_control_2.eds	1	0	0	0	14605
2022_11_Mizunashi_non-rainfall_water.eds	2	0	0	0	17719
2023_6_Mizunashi_Sampling1_replicate1_F.eds	5	0	0	0	16993
2021_11_Tagami_Sampling2_replicate1_F.eds	17	0	0	0	16778
2022_9_Oka_Sampling1_replicate2_F.eds	2	0	0	0	16681
2023_6_Mizunashi_Sampling1_replicate2_D.eds	4	0	0	0	18065
2023_6_Oka_Sampling2_replicate1_D.eds	123	0	0	0	17269
2021_11_Irrigation_Sampling2_replicate1_D.eds	3	0	0	0	14637
2022_11_Irrigation_Sampling1_replicate1_F.eds	1243	0	0	0	14305
2023_6_Mizunashi_Sampling2_replicate2_F.eds	4	0	0	0	17165
2021_9_Irrigation_Sampling2_replicate1_F.eds	38	0	0	0	16020
2021_9_Tagami_Sampling2_replicate2_F.eds	32	0	0	0	15906
2021_11_Mizunashi_non-rainfall_water.eds	3	0	0	0	15697
2022.5-GW.eds	3	0	0	0	17351
2023_6_Tagami_campaigns2_replicate1_F.eds	5	0	0	0	16296
2022_11_Mizunashi_Sampling1_replicate1_F.eds	147	0	0	0	14699
2022_5_Oka_Sampling1_replicate1_D.eds	10	0	0	0	15311
2021_11_Irrigation_non-rainfall_water.eds	5	0	0	0	10932
2023_6_Oka_Sampling1_replicate2_D.eds	8	0	0	0	17516
2021_11_Mizunashi_Sampling1_replicate1_D.eds	17137	0	0	0	301
PCR_control_1.eds	1	0	0	0	14000
2021_11_Tagami_Sampling2_replicate2_D.eds	2	0	0	0	15518
2023_6_Tagami_campaigns2_replicate2_F.eds	8	0	0	0	16871
2023_6_Mizunashi_Sampling2_replicate2_D.eds	6	0	0	0	17922
2023_6_Mizunashi_Sampling2_replicate1_F.eds	1	0	0	0	15866
2023_6_Mizunashi_Sampling1_replicate2_F.eds	3	0	0	0	17571
2021_11_Tagami_Sampling1_replicate2_D.eds	16590	0	0	0	0
2022_5_Oka_Sampling2_replicate1_F.eds	28	0	0	0	16959
2021_11_Irrigation_Sampling1_replicate2_F.eds	23	0	0	0	17791
2021_11_Irrigation_Sampling1_replicate1_D.eds	9	0	0	0	17716
2023_6_Tagami_campaigns2_replicate2_D.eds	1	0	0	0	18289
2021_11_Tagami_Sampling1_replicate1_F.eds	25	0	0	0	18576
