# Supplementary material for: Detection of terrestrial mammals using environmental DNA during heavy rainfall events and associated influencing factors
Source: PeerJ. 2025 Oct 15;13:e20166. doi: 10.7717/peerj.20166 (PMC12535231; doi:10.7717/peerj.20166)
Supplement: Supplemental Information 6 — PCR raw data [file peerj-13-20166-s006.csv]

Plate name	Plate ID	Plate type	Well	Sample/NTC/Control	Type	Reaction Mix	Channel (Name)	Channel (IC)	Channel (Control)	Conc. [cp/碌L] (dPCR reaction)	Conc. [-] (dPCR reaction)	CI (95%) (dPCR reaction)	Conc. [cp/碌L] (undiluted sample)	Conc. [-] (undiluted sample)	Partitions (Valid)	Partitions (Positive)	Partitions (Negative)	Threshold	Volume per well [碌l]	Concentration factor	Template volume [碌l]	Total volume [碌l]	Conversion factor	Conversion unit
2024.8	6bd8ee86-4a4a-426e-a6d7-1589cae94154	Nanoplate 26K 24-well	A1	-	-	-	GREEN	-	-	0	-	-	-	-	25424	0	25424	37.23	19.961	-	-	-	-	-
			A2	-	-	-	GREEN	-	-	0	-	-	-	-	25482	0	25482	44.88	19.796	-	-	-	-	-
			A3	-	-	-	GREEN	-	-	0	-	-	-	-	25430	0	25430	46.16	19.753	-	-	-	-	-
			B1	-	-	-	GREEN	-	-	0	-	-	-	-	25430	0	25430	37.23	19.757	-	-	-	-	-
			B2	-	-	-	GREEN	-	-	0	-	-	-	-	25458	0	25458	38.51	19.228	-	-	-	-	-
			B3	-	-	-	GREEN	-	-	0	-	-	-	-	25340	0	25340	34.68	19.495	-	-	-	-	-
			C1	-	-	-	GREEN	-	-	0	-	-	-	-	25438	0	25438	35.96	19.519	-	-	-	-	-
			C2	-	-	-	GREEN	-	-	0	-	-	-	-	25469	0	25469	37.23	18.829	-	-	-	-	-
			C3	-	-	-	GREEN	-	-	0.054	-	147.50%	-	-	25469	1	25468	35.96	19.324	-	-	-	-	-
			D1	-	-	-	GREEN	-	-	0	-	-	-	-	25439	0	25439	39.78	19.44	-	-	-	-	-
			D2	-	-	-	GREEN	-	-	0	-	-	-	-	25470	0	25470	35.96	18.605	-	-	-	-	-
			D3	-	-	-	GREEN	-	-	0	-	-	-	-	25408	0	25408	43.61	19.035	-	-	-	-	-
			E1	-	-	-	GREEN	-	-	0.108	-	119.00%	-	-	25422	2	25420	33.41	19.295	-	-	-	-	-
			E2	-	-	-	GREEN	-	-	0	-	-	-	-	25448	0	25448	39.78	18.762	-	-	-	-	-
