# Supplementary material for: Detection of terrestrial mammals using environmental DNA during heavy rainfall events and associated influencing factors
Source: PeerJ. 2025 Oct 15;13:e20166. doi: 10.7717/peerj.20166 (PMC12535231; doi:10.7717/peerj.20166)
Supplement: Supplemental Information 7 — PCR raw data [file peerj-13-20166-s007.csv]

Plate name	Plate ID	Plate type	Well	Sample/NTC/Control	Type	Reaction Mix	Channel (Name)	Channel (IC)	Channel (Control)	Conc. [cp/碌L] (dPCR reaction)	Conc. [-] (dPCR reaction)	CI (95%) (dPCR reaction)	Conc. [cp/碌L] (undiluted sample)	Conc. [-] (undiluted sample)	Partitions (Valid)	Partitions (Positive)	Partitions (Negative)	Threshold	Volume per well [碌l]	Concentration factor	Template volume [碌l]	Total volume [碌l]	Conversion factor	Conversion unit
2024.12	0ed1e150-d401-4651-8b6a-7cfa761cd573	Nanoplate 26K 24-well	A1	-	-	-	GREEN	-	-	0	-	-	-	-	25374	0	25374	38.51	19.961	-	-	-	-	-
			A2	-	-	-	GREEN	-	-	0.157	-	106.40%	-	-	25447	3	25444	44.88	19.796	-	-	-	-	-
			A3	-	-	-	GREEN	-	-	0.053	-	147.50%	-	-	25245	1	25244	37.23	19.753	-	-	-	-	-
			B1	-	-	-	GREEN	-	-	0.053	-	147.50%	-	-	25427	1	25426	39.78	19.757	-	-	-	-	-
			B2	-	-	-	GREEN	-	-	0	-	-	-	-	25457	0	25457	37.23	19.228	-	-	-	-	-
			B3	-	-	-	GREEN	-	-	0	-	-	-	-	25429	0	25429	38.51	19.495	-	-	-	-	-
			C1	-	-	-	GREEN	-	-	0	-	-	-	-	25452	0	25452	43.61	19.519	-	-	-	-	-
			C2	-	-	-	GREEN	-	-	0	-	-	-	-	25443	0	25443	33.41	18.829	-	-	-	-	-
			C3	-	-	-	GREEN	-	-	0	-	-	-	-	25459	0	25459	39.78	19.324	-	-	-	-	-
			D1	-	-	-	GREEN	-	-	0	-	-	-	-	25436	0	25436	34.68	19.44	-	-	-	-	-
			D2	-	-	-	GREEN	-	-	0.056	-	147.50%	-	-	25423	1	25422	37.23	18.605	-	-	-	-	-
			D3	-	-	-	GREEN	-	-	0	-	-	-	-	25443	0	25443	49.98	19.035	-	-	-	-	-
			E1	-	-	-	GREEN	-	-	0	-	-	-	-	25296	0	25296	34.68	19.295	-	-	-	-	-
			E2	-	-	-	GREEN	-	-	0	-	-	-	-	25435	0	25435	38.51	18.762	-	-	-	-	-
			E3	-	-	-	GREEN	-	-	0	-	-	-	-	25445	0	25445	39.78	19.216	-	-	-	-	-
