# Supplementary material for: Detection of terrestrial mammals using environmental DNA during heavy rainfall events and associated influencing factors
Source: PeerJ. 2025 Oct 15;13:e20166. doi: 10.7717/peerj.20166 (PMC12535231; doi:10.7717/peerj.20166)
Supplement: Supplemental Information 8 — R code used for data analysis filter type file Relationship between eDNA concentration and filter type Filtration time and volume file : used to analyze their relationship with filter type GLMM file: used to analyze the relationship between eDNA concentration and environmental variables Rainfall file: used for calculating and fitting rainfall characteristics [file peerj-13-20166-s008.zip › R/filtration time and volume.R]

data<-read.csv("filtration.csv")
library(glmmTMB)

#filtration time and filter type,turbidity
data$turbidity <- as.numeric(data$turbidity)  

model<-glmmTMB(time~turbidity+Filter,data = data,family = gaussian())
summary(model)
#filtration volume and filter type,turbidity
model2<-glmmTMB(volume~Filter+turbidity,data = data,family = gaussian())
summary(model2)
