# Supplementary material for: Detection of terrestrial mammals using environmental DNA during heavy rainfall events and associated influencing factors
Source: PeerJ. 2025 Oct 15;13:e20166. doi: 10.7717/peerj.20166 (PMC12535231; doi:10.7717/peerj.20166)
Supplement: Supplemental Information 8 — R code used for data analysis filter type file Relationship between eDNA concentration and filter type Filtration time and volume file : used to analyze their relationship with filter type GLMM file: used to analyze the relationship between eDNA concentration and environmental variables Rainfall file: used for calculating and fitting rainfall characteristics [file peerj-13-20166-s008.zip › R/GLMM.R]

getwd()
data<-read.csv("GLM_data.csv")

library(glmmTMB)
library(carData)
library(car)
model<-lm(logDNA~mu+sigma+turbidity+landdistance+waterwaysdistance+EC+pH+Tem+forest+farmland+urban+filter+filter:turbidity,data = data)
vif(model, type = 'predictor')

#Remove land-use variables
model<-lm(logDNA~mu+sigma+turbidity+landdistance+waterwaysdistance+EC+pH+Tem+filter+filter:turbidity,data = data)
vif(model, type = 'predictor')

#Remove water temperature
model<-lm(logDNA~mu+sigma+turbidity+landdistance+waterwaysdistance+EC+pH+filter+filter:turbidity,data = data)
vif(model, type = 'predictor')


model<-glmmTMB(logDNA~mu+sigma+turbidity+landdistance+waterwaysdistance+EC+pH+filter+filter:turbidity+(1|place),data = data,family = gaussian())
summary(model)
