# Supplementary material for: Detection of terrestrial mammals using environmental DNA during heavy rainfall events and associated influencing factors
Source: PeerJ. 2025 Oct 15;13:e20166. doi: 10.7717/peerj.20166 (PMC12535231; doi:10.7717/peerj.20166)
Supplement: Supplemental Information 8 — R code used for data analysis filter type file Relationship between eDNA concentration and filter type Filtration time and volume file : used to analyze their relationship with filter type GLMM file: used to analyze the relationship between eDNA concentration and environmental variables Rainfall file: used for calculating and fitting rainfall characteristics [file peerj-13-20166-s008.zip › R/rainfall(parameter).R]

getwd()

#Reset the timeline
x<-(1:24)
min_rmse<-Inf
#2021.09
data2109<-read.csv("202109rainfall.csv")
#Tagami River
Tagami01_2019<-data2109$Tagami01
#parameter calculation
for(a in seq(1,1000,by=1)){
  for(mu in seq(1,24,by=1)){
    for(sigma in seq(0,5,by=1)){
      y<-dnorm(x,mu,sigma)
      diff<-Tagami01_2019-y*a
      mse<-mean(diff^2)
      rmse<-sqrt(mse)
      
      if(rmse < min_rmse) {
        min_rmse <- rmse
        best_mu <- mu
        best_sigma <- sigma
        best_a<-a
      }
    }
  }
}
cat(best_a)
cat(best_mu)
cat(best_sigma)
cat(min_rmse)
